# Supplementary material for: Investigation of potential pathogenicity of Willaertia magna by investigating the transfer of bacteria pathogenicity genes into its genome
Source: Sci Rep. 2019 Dec 4;9:18318. doi: 10.1038/s41598-019-54580-6 (PMC6892926; doi:10.1038/s41598-019-54580-6)
Supplement: Supplementary file 2 — Table S1 [file 41598_2019_54580_MOESM2_ESM.xlsx]

## Sheet: genes related to flagellar 
		Genes related to flagellar formation
	gene number	Function
	gene 883	cilia- and flagella-associated protein 20
	gene 11889	cilia- and flagella-associated protein 43-like
	gene 14841	dynein-1-alpha heavy chain, flagellar inner arm I1 complex
	gene 10926	dynein-1-beta heavy chain, flagellar inner arm I1 complex
	gene 5402	flagellar calmodulin
	gene 5402	flagellar calmodulin
	gene 8475	flagellar calmodulin
	gene 8475	flagellar calmodulin
	gene 10068	hypothetical protein EL26_05610
	gene 5873	intraflagellar transport protein 25 homolog
	gene 1566	long flagella protein lf4, putative
	gene 484	LOW QUALITY PROTEIN: cilia- and flagella-associated protein 74
	gene 1720	PREDICTED: cilia- and flagella-associated protein 44-like isoform X2
	gene 3408	PREDICTED: cilia- and flagella-associated protein 57
	gene 8184	PREDICTED: LOW QUALITY PROTEIN: cilia- and flagella-associated protein 44-like

## Sheet: bacterial degradation
	Gene number	putative genes related to bacterial predation
	gene 4676	acid phosphatase
	gene 16131	acid phosphatase
	gene 2922	acid phosphatase A domain-containing protein
	gene 18130	alkaline phosphatase-like protein, partial
	gene 2506	dual specificity phosphatase
	gene 14685	dual specificity phosphatase
	gene 8218	dual specificity protein phosphatase
	gene 12378	dual specificity protein phosphatase
	gene 12379	dual specificity protein phosphatase
	gene 12379	dual specificity protein phosphatase
	gene 3678	dual specificity protein phosphatase
	gene 382	dual specificity protein phosphatase 1
	gene 17379	dual specificity protein phosphatase 1-like isoform X1
	gene 7184	endonuclease/exonuclease/phosphatase family member
	gene 6405	phosphatase
	gene 9689	phosphatase
	gene 11628	phosphatase
	gene 16939	phosphatase
	gene 17123	phosphatase
	gene 2210	phosphatidic acid phosphatase
	gene 14284	PREDICTED: dCTP pyrophosphatase 1-like isoform X1
	gene 16610	probable protein phosphatase 2C 21 isoform X1
	gene 13972	protein phosphatase
	gene 5667	protein phosphatase 2A 55 kDa regulatory B subunit
	gene 16498	protein phosphatase 2C
	gene 13229	protein phosphatase 2C domain containing protein
	gene 13229	protein phosphatase 2C domain containing protein
	gene 13229	protein phosphatase 2C domain containing protein
	gene 15124	protein phosphatase PTC7 homolog
	gene 14658	lysozyme
	gene 3248	Lysozyme
	gene 642	class I chitinase
	gene 1116	alpha amylase, catalytic region
	gene 16502	beta-amylase

## Sheet: secondary metabolism
				Gene number	KEGG accession number	Functional annotation	Biosynthesis of secondary metabolites
				gene 1926	K01434	penicillin amidase [EC:3.5.1.11]	Penicillin and cephalosporin biosynthesis
				gene 3521	K01434	penicillin amidase [EC:3.5.1.11]	Penicillin and cephalosporin biosynthesis
				gene 4741	K00845	glucokinase [EC:2.7.1.2]	Streptomycin biosynthesis
				gene 1348	K01858	myo-inositol-1-phosphate synthase [EC:5.5.1.4]	Streptomycin biosynthesis
				gene 4741	K00845	glucokinase [EC:2.7.1.2]	Neomycin, kanamycin and gentamicin biosynthesis
				gene 5327	K11262	acetyl-CoA carboxylase / biotin carboxylase 1 [EC:6.4.1.2 6.3.4.14 2.1.3.15]	Aflatoxin biosynthesis
				gene 8920	K00815	tyrosine aminotransferase [EC:2.6.1.5]	Novobiocin biosynthesis

## Sheet: terpen metabolism
		Gene number	KEGG accession number	Functional annotation
		gene 12590	K00021	hydroxymethylglutaryl-CoA reductase (NADPH) [EC:1.1.1.34]
		gene 12765	K00787	farnesyl diphosphate synthase [EC:2.5.1.1 2.5.1.10]
		gene 12765	K00804	geranylgeranyl diphosphate synthase, type III [EC:2.5.1.1 2.5.1.10 2.5.1.29]
		gene 11687	K00804	geranylgeranyl diphosphate synthase, type III [EC:2.5.1.1 2.5.1.10 2.5.1.29]
		gene 10460	K00938	phosphomevalonate kinase [EC:2.7.4.2]
		gene 10147	K01823	isopentenyl-diphosphate Delta-isomerase [EC:5.3.3.2]
		gene 9965	K05954	protein farnesyltransferase subunit beta [EC:2.5.1.58]
		gene 11478	K06981	isopentenyl phosphate kinase [EC:2.7.4.26]
		gene 670	K00587	protein-S-isoprenylcysteine O-methyltransferase [EC:2.1.1.100]
		gene 1480	K00626	acetyl-CoA C-acetyltransferase [EC:2.3.1.9]
		gene 2168	K00626	acetyl-CoA C-acetyltransferase [EC:2.3.1.9]
		gene 2321	K00804	geranylgeranyl diphosphate synthase, type III [EC:2.5.1.1 2.5.1.10 2.5.1.29]
		gene 312	K05906	prenylcysteine oxidase / farnesylcysteine lyase [EC:1.8.3.5 1.8.3.6]
		gene 2560	K06013	STE24 endopeptidase [EC:3.4.24.84]
		gene 88	K11778	ditrans,polycis-polyprenyl diphosphate synthase [EC:2.5.1.87]
		gene 1769	K14066	geranyl diphosphate synthase [EC:2.5.1.1]
		gene 4813	K19177	dehydrodolichyl diphosphate syntase complex subunit NUS1 [EC:2.5.1.87]
		gene 8822	K00869	mevalonate kinase [EC:2.7.1.36]
		gene 8718	K01597	diphosphomevalonate decarboxylase [EC:4.1.1.33]
		gene 8833	K01641	hydroxymethylglutaryl-CoA synthase [EC:2.3.3.10]
		gene 6357	K05906	prenylcysteine oxidase / farnesylcysteine lyase [EC:1.8.3.5 1.8.3.6]
		gene 9551	K05955	protein farnesyltransferase/geranylgeranyltransferase type-1 subunit alpha [EC:2.5.1.58 2.5.1.59]
		gene 18065	K00804	geranylgeranyl diphosphate synthase, type III [EC:2.5.1.1 2.5.1.10 2.5.1.29]
		gene 15280	K08658	prenyl protein peptidase [EC:3.4.22.-]
		gene 3898	K10027	phytoene desaturase [EC:1.3.99.26 1.3.99.28 1.3.99.29 1.3.99.31]
		gene 6937	K00511	squalene monooxygenase [EC:1.14.14.17]
		gene 6015	K00801	farnesyl-diphosphate farnesyltransferase [EC:2.5.1.21]
		gene 8745	K10027	phytoene desaturase [EC:1.3.99.26 1.3.99.28 1.3.99.29 1.3.99.31]
		gene 17729	K00791	tRNA dimethylallyltransferase [EC:2.5.1.75]
		gene 14622	K00791	tRNA dimethylallyltransferase [EC:2.5.1.75]

## Sheet: beta-lactamase
			Gene number	Functional annotation
			gene 1805	beta-lactamase
			gene 2895	metallo-beta-lactamase family protein
			gene 3379	beta-lactamase superfamily III protein
			gene 9596	beta-lactamase family exonuclease
			gene 17100	beta LACTamase domain containing family member

## Sheet: KEGG annotation
				Gene number	KEGG annotation
				gene 1
				gene 2
				gene 3
				gene 4
				gene 5
				gene 6
				gene 7
				gene 8
				gene 9
				gene 10
				gene 11
				gene 12
				gene 13
				gene 14
				gene 15
				gene 16
				gene 17
				gene 18
				gene 19
				gene 20
				gene 21
				gene 22
				gene 23
				gene 24
				gene 25	K11583
				gene 26
				gene 27	K15732
				gene 28
				gene 29
				gene 30
				gene 31	K09493
				gene 32	K15440
				gene 33
				gene 34	K04802
				gene 35
				gene 36
				gene 37	K15333
				gene 38
				gene 39
				gene 40
				gene 41
				gene 42
				gene 43
				gene 44
				gene 45
				gene 46
				gene 47	K00088
				gene 48
				gene 49
				gene 50
				gene 51
				gene 52
				gene 53
				gene 54
				gene 55
				gene 56	K22756
				gene 57
				gene 58
				gene 59
				gene 60
				gene 61
				gene 62
				gene 63
				gene 64
				gene 65
				gene 66
				gene 67
				gene 68
				gene 69
				gene 70
				gene 71	K07322
				gene 72	K00223
				gene 73
				gene 74
				gene 75
				gene 76
				gene 77
				gene 78	K11494
				gene 79	K06889
				gene 80
				gene 81
				gene 82	K10391
				gene 83	K09667
				gene 84	K04392
				gene 85	K00889
				gene 86
				gene 87	K13140
				gene 88	K11778
				gene 89
				gene 90
				gene 90.t2
				gene 91
				gene 92	K01676
				gene 93
				gene 94
				gene 95	K07112
				gene 96	K04392
				gene 97	K08516
				gene 98	K06679
				gene 99
				gene 100
				gene 101	K05768
				gene 102
				gene 103
				gene 104
				gene 105	K03846
				gene 106
				gene 107
				gene 108	K10280
				gene 109
				gene 110	K07252
				gene 111	K01410
				gene 112	K15181
				gene 113
				gene 114	K03539
				gene 115
				gene 116
				gene 117	K11518
				gene 118
				gene 119	K01147
				gene 120
				gene 121
				gene 122	K17871
				gene 123	K10644
				gene 124	K07944
				gene 125
				gene 126
				gene 127	K10223
				gene 128
				gene 129
				gene 130
				gene 131
				gene 132
				gene 133	K08486
				gene 134	K07178
				gene 135
				gene 136
				gene 137	K03978
				gene 138
				gene 139
				gene 140
				gene 141
				gene 142	K04630
				gene 143	K14997
				gene 144	K01529
				gene 145
				gene 146
				gene 147
				gene 148
				gene 149
				gene 150
				gene 151
				gene 152
				gene 153
				gene 154
				gene 155
				gene 156
				gene 157
				gene 158	K11997
				gene 159
				gene 160
				gene 161
				gene 162	K02604
				gene 163
				gene 164
				gene 165
				gene 166
				gene 167
				gene 168
				gene 169
				gene 170
				gene 171
				gene 172	K14165
				gene 173
				gene 174
				gene 175
				gene 176	K03870
				gene 177
				gene 178
				gene 179
				gene 180
				gene 181	K08334
				gene 182
				gene 183
				gene 184
				gene 185
				gene 186
				gene 187	K10896
				gene 188
				gene 189
				gene 190
				gene 191
				gene 192
				gene 193
				gene 194
				gene 195
				gene 196
				gene 197
				gene 198
				gene 199
				gene 200	K01279
				gene 201
				gene 202
				gene 203
				gene 204	K15340
				gene 205
				gene 206
				gene 207
				gene 208	K12164
				gene 209
				gene 210
				gene 211
				gene 212
				gene 213
				gene 214
				gene 215
				gene 216
				gene 217
				gene 218
				gene 219
				gene 220
				gene 221
				gene 222	K01893
				gene 223
				gene 224
				gene 225
				gene 226
				gene 227
				gene 228	K00164
				gene 229
				gene 230
				gene 231
				gene 232
				gene 233
				gene 234	K08857
				gene 235	K15109
				gene 236
				gene 237
				gene 238	K07739
				gene 239
				gene 240	K12348
				gene 241
				gene 242	K16860
				gene 243	K11665
				gene 244
				gene 245
				gene 246
				gene 247	K03164
				gene 248	K07901
				gene 249	K01056
				gene 250	K05917
				gene 251
				gene 252	K00898
				gene 253
				gene 254
				gene 255
				gene 256	K01881
				gene 257
				gene 258
				gene 259
				gene 260
				gene 261
				gene 262
				gene 263
				gene 264
				gene 265
				gene 266
				gene 267
				gene 268	K09539
				gene 269	K00760
				gene 270
				gene 271
				gene 272
				gene 273
				gene 274	K00030
				gene 275
				gene 276
				gene 277
				gene 278
				gene 279
				gene 280	K12613
				gene 281
				gene 282
				gene 283
				gene 284
				gene 285
				gene 286
				gene 287
				gene 288
				gene 289
				gene 290	K01836
				gene 291
				gene 292
				gene 293
				gene 294
				gene 295
				gene 296
				gene 297
				gene 298
				gene 299	K10355
				gene 300
				gene 301
				gene 302
				gene 303
				gene 304	K20899
				gene 304.t2
				gene 305
				gene 306
				gene 307
				gene 308
				gene 309	K10401
				gene 310
				gene 311
				gene 312	K05906
				gene 313
				gene 314
				gene 315
				gene 316
				gene 317	K04393
				gene 318
				gene 319
				gene 320
				gene 321
				gene 322	K19323
				gene 323	K05692
				gene 324	K00232
				gene 325
				gene 326
				gene 327	K18447
				gene 328	K22809
				gene 329
				gene 330
				gene 331	K07874
				gene 332
				gene 333	K22900
				gene 334
				gene 335	K23113
				gene 336
				gene 337
				gene 338	K04508
				gene 339
				gene 340
				gene 341
				gene 342	K12191
				gene 343
				gene 344
				gene 345	K02355
				gene 346
				gene 347	K18914
				gene 348
				gene 349
				gene 350	K11805
				gene 351
				gene 352
				gene 353
				gene 354
				gene 355
				gene 356
				gene 357
				gene 358
				gene 359	K12236
				gene 360
				gene 361
				gene 362
				gene 363	K11494
				gene 364
				gene 365
				gene 366
				gene 367
				gene 368
				gene 369
				gene 370	K00058
				gene 371
				gene 372	K20288
				gene 373
				gene 374
				gene 375
				gene 376
				gene 377
				gene 378
				gene 379
				gene 380
				gene 381
				gene 382
				gene 383
				gene 384
				gene 385
				gene 386
				gene 387
				gene 388
				gene 389
				gene 390
				gene 391
				gene 392
				gene 393
				gene 394
				gene 395
				gene 396
				gene 397
				gene 398
				gene 399
				gene 400
				gene 401
				gene 402	K18045
				gene 403	K04683
				gene 404
				gene 405
				gene 406
				gene 407	K11664
				gene 408
				gene 409	K04797
				gene 410
				gene 411	K10765
				gene 412
				gene 413
				gene 414
				gene 415	K11997
				gene 416
				gene 417	K19607
				gene 418
				gene 419
				gene 420
				gene 421	K16369
				gene 422
				gene 423
				gene 424	K15407
				gene 425
				gene 426
				gene 427
				gene 428	K08515
				gene 429	K07152
				gene 430	K10380
				gene 431
				gene 432
				gene 433
				gene 434
				gene 435
				gene 436	K08869
				gene 437
				gene 438	K01275
				gene 439
				gene 440	K15341
				gene 441
				gene 442	K01487
				gene 443	K00106
				gene 444
				gene 445
				gene 446
				gene 447
				gene 448
				gene 449
				gene 450
				gene 451
				gene 452
				gene 453
				gene 454
				gene 455	K13051
				gene 456	K22282
				gene 457
				gene 458
				gene 459
				gene 460
				gene 461	K03437
				gene 462	K07973
				gene 463
				gene 464	K03522
				gene 465
				gene 466
				gene 466.t2
				gene 467
				gene 468
				gene 469	K00555
				gene 470
				gene 471
				gene 472	K06997
				gene 473
				gene 474	K11662
				gene 475	K03950
				gene 476	K02324
				gene 477
				gene 478	K01634
				gene 479
				gene 480
				gene 481
				gene 482
				gene 483
				gene 484
				gene 485
				gene 486
				gene 487
				gene 488
				gene 489	K15777
				gene 490
				gene 491
				gene 492
				gene 493
				gene 494
				gene 495
				gene 496
				gene 497
				gene 498	K11997
				gene 499
				gene 500
				gene 501
				gene 502	K14410
				gene 503
				gene 504
				gene 505
				gene 506	K04630
				gene 507
				gene 508
				gene 509	K08770
				gene 510
				gene 511
				gene 512	K14165
				gene 513	K07188
				gene 514
				gene 515	K00290
				gene 516
				gene 517
				gene 518	K16601
				gene 519
				gene 520
				gene 521	K01768
				gene 522
				gene 523
				gene 524	K01593
				gene 525	K00234
				gene 526
				gene 527	K21421
				gene 528
				gene 529
				gene 530
				gene 531	K12251
				gene 532	K03679
				gene 533
				gene 534	K11126
				gene 535
				gene 536
				gene 537
				gene 538
				gene 539	K05610
				gene 540
				gene 541
				gene 542
				gene 543
				gene 544
				gene 545
				gene 546
				gene 547	K00632
				gene 548
				gene 549	K19704
				gene 550
				gene 551
				gene 552
				gene 553
				gene 554
				gene 555
				gene 556	K12795
				gene 557	K14965
				gene 558
				gene 559	K04718
				gene 560
				gene 561	K02932
				gene 562	K10394
				gene 563
				gene 564
				gene 565	K10892
				gene 566
				gene 567	K06691
				gene 568	K07767
				gene 569
				gene 570
				gene 571
				gene 572	K15542
				gene 573	K15542
				gene 574
				gene 575
				gene 576	K01768
				gene 577
				gene 578
				gene 579
				gene 580	K10256
				gene 581
				gene 582
				gene 583	K11374
				gene 584
				gene 585
				gene 586	K03002
				gene 587	K20318
				gene 588
				gene 589	K14791
				gene 590
				gene 591
				gene 592
				gene 593	K07860
				gene 594
				gene 595
				gene 596
				gene 597
				gene 598	K08498
				gene 599
				gene 600
				gene 601
				gene 602
				gene 603
				gene 604
				gene 605	K03033
				gene 606
				gene 607
				gene 608	K05747
				gene 609
				gene 610	K14154
				gene 611	K03386
				gene 612
				gene 613
				gene 614
				gene 615
				gene 616	K10390
				gene 617	K14855
				gene 618
				gene 619
				gene 620
				gene 621
				gene 622
				gene 623
				gene 624
				gene 625
				gene 626	K00993
				gene 627
				gene 628	K14806
				gene 629
				gene 630
				gene 631
				gene 632
				gene 633
				gene 634
				gene 635
				gene 636	K17592
				gene 637
				gene 638
				gene 639
				gene 640
				gene 641
				gene 642
				gene 643
				gene 644
				gene 645
				gene 646
				gene 647	K02219
				gene 648	K14788
				gene 649	K01148
				gene 650
				gene 651	K01556
				gene 652
				gene 653
				gene 654	K12818
				gene 655
				gene 656	K09498
				gene 657	K05925
				gene 658	K00847
				gene 659	K05863
				gene 660
				gene 661	K02206
				gene 662	K00103
				gene 663	K10610
				gene 664	K02942
				gene 665
				gene 666
				gene 667	K12849
				gene 668
				gene 669	K20473
				gene 670	K00587
				gene 671
				gene 672
				gene 673	K07098
				gene 674	K22066
				gene 675	K11927
				gene 676	K01425
				gene 677	K18667
				gene 678
				gene 679
				gene 680	K10907
				gene 681
				gene 682
				gene 683
				gene 684
				gene 685	K14016
				gene 686	K14016
				gene 687
				gene 688	K16219
				gene 689
				gene 690	K00297
				gene 691
				gene 692
				gene 693
				gene 694
				gene 695
				gene 696
				gene 697
				gene 698
				gene 699
				gene 700
				gene 701	K11713
				gene 702	K12386
				gene 703
				gene 704	K18423
				gene 705	K02519
				gene 706
				gene 707
				gene 708
				gene 709
				gene 709.t2
				gene 710
				gene 711
				gene 712
				gene 713
				gene 714
				gene 715	K12382
				gene 716	K07560
				gene 717
				gene 718	K14648
				gene 719	K03029
				gene 720	K22262
				gene 721
				gene 722
				gene 723
				gene 724
				gene 725
				gene 726
				gene 727	K02890
				gene 728
				gene 729
				gene 730
				gene 731
				gene 732
				gene 733	K05681
				gene 734	K12162
				gene 735	K13526
				gene 736
				gene 737
				gene 738	K09705
				gene 739
				gene 740	K13348
				gene 741
				gene 742
				gene 743
				gene 744
				gene 745	K00940
				gene 746	K10747
				gene 747	K03250
				gene 748
				gene 749	K16482
				gene 750	K02318
				gene 751	K02999
				gene 752	K09613
				gene 753	K08851
				gene 754
				gene 755
				gene 756
				gene 757
				gene 758	K14950
				gene 759	K12389
				gene 760	K01392
				gene 761
				gene 762	K07834
				gene 763
				gene 764
				gene 765
				gene 766
				gene 767	K04353
				gene 768
				gene 769
				gene 770
				gene 771
				gene 772
				gene 773
				gene 774
				gene 775	K19704
				gene 776	K23295
				gene 777
				gene 778
				gene 779
				gene 780	K04083
				gene 781
				gene 782
				gene 783
				gene 784	K22991
				gene 785
				gene 786
				gene 787
				gene 788
				gene 789
				gene 790
				gene 791	K08497
				gene 792	K07216
				gene 793	K05011
				gene 794
				gene 795
				gene 796
				gene 797
				gene 798
				gene 799
				gene 800
				gene 801	K14406
				gene 802
				gene 803
				gene 804
				gene 805
				gene 806
				gene 807
				gene 808
				gene 809
				gene 810
				gene 811
				gene 812
				gene 813
				gene 814
				gene 815
				gene 816	K12382
				gene 817
				gene 818
				gene 819
				gene 820
				gene 821
				gene 822
				gene 823
				gene 824
				gene 825
				gene 826
				gene 827
				gene 828
				gene 829
				gene 830
				gene 831
				gene 832
				gene 833
				gene 834
				gene 835
				gene 836
				gene 837
				gene 838
				gene 839	K00658
				gene 840
				gene 841
				gene 842
				gene 843	K05607
				gene 844
				gene 845
				gene 846
				gene 847
				gene 848
				gene 849
				gene 850
				gene 851
				gene 852
				gene 853	K10420
				gene 854
				gene 855
				gene 856
				gene 857
				gene 858
				gene 859
				gene 860
				gene 861
				gene 862	K00232
				gene 863
				gene 863.t2
				gene 864	K10808
				gene 865
				gene 866
				gene 867	K05011
				gene 868	K19511
				gene 869	K01939
				gene 870
				gene 871
				gene 872
				gene 873	K10365
				gene 874
				gene 875
				gene 876
				gene 877
				gene 878
				gene 879
				gene 880	K05678
				gene 881	K06688
				gene 882
				gene 883
				gene 884	K00597
				gene 885
				gene 886
				gene 887
				gene 888
				gene 889
				gene 890	K10534
				gene 891	K03353
				gene 892	K22943
				gene 893	K01866
				gene 894
				gene 895	K00019
				gene 896	K12161
				gene 897
				gene 898	K08741
				gene 899
				gene 900
				gene 901	K06961
				gene 902
				gene 903
				gene 904
				gene 905
				gene 906
				gene 907
				gene 908
				gene 909
				gene 910
				gene 911	K01469
				gene 912
				gene 913
				gene 914
				gene 915
				gene 916	K22078
				gene 917
				gene 918
				gene 919
				gene 920
				gene 921
				gene 922
				gene 923
				gene 924
				gene 925
				gene 926
				gene 927
				gene 928
				gene 929
				gene 930	K05544
				gene 931
				gene 932
				gene 933
				gene 934
				gene 935
				gene 936
				gene 937
				gene 938
				gene 939
				gene 940
				gene 941
				gene 942	K04393
				gene 943
				gene 944
				gene 945	K16302
				gene 946
				gene 947	K08489
				gene 948
				gene 949	K17928
				gene 950	K02003
				gene 951
				gene 952
				gene 953	K01692
				gene 954
				gene 955
				gene 956
				gene 957
				gene 958
				gene 959	K17908
				gene 960
				gene 961
				gene 962	K03809
				gene 963	K00914
				gene 964
				gene 965
				gene 966
				gene 967	K17637
				gene 968
				gene 969
				gene 970
				gene 971
				gene 972	K03791
				gene 973
				gene 974
				gene 975
				gene 976
				gene 977	K08776
				gene 978	K16344
				gene 979	K05309
				gene 980
				gene 981
				gene 982
				gene 983
				gene 984	K19619
				gene 985
				gene 986
				gene 987
				gene 988
				gene 989
				gene 990
				gene 991	K01578
				gene 992
				gene 993
				gene 994
				gene 995
				gene 996
				gene 997
				gene 998	K04958
				gene 999
				gene 1000	K20372
				gene 1001	K02455
				gene 1002
				gene 1003
				gene 1004
				gene 1005
				gene 1006
				gene 1007
				gene 1008
				gene 1009
				gene 1010
				gene 1011
				gene 1012
				gene 1013
				gene 1014	K14537
				gene 1015	K06975
				gene 1016
				gene 1017
				gene 1018
				gene 1019
				gene 1020
				gene 1021
				gene 1022	K11997
				gene 1023
				gene 1024
				gene 1025
				gene 1026	K06252
				gene 1027
				gene 1028	K10380
				gene 1029	K05236
				gene 1030	K10735
				gene 1031
				gene 1032
				gene 1033
				gene 1034	K17275
				gene 1035	K06670
				gene 1036
				gene 1037
				gene 1038
				gene 1039
				gene 1040	K12670
				gene 1041
				gene 1042
				gene 1043	K20884
				gene 1044
				gene 1045
				gene 1046	K03671
				gene 1047	K03843
				gene 1048
				gene 1049
				gene 1050
				gene 1051
				gene 1052	K06276
				gene 1053
				gene 1054	K11153
				gene 1055
				gene 1056
				gene 1057
				gene 1058
				gene 1059
				gene 1060	K00661
				gene 1061
				gene 1062	K01768
				gene 1063
				gene 1064
				gene 1065	K09313
				gene 1066
				gene 1067	K10356
				gene 1068
				gene 1069
				gene 1070	K05765
				gene 1071
				gene 1072	K02212
				gene 1073
				gene 1074
				gene 1075
				gene 1076	K02357
				gene 1077	K14709
				gene 1078	K11108
				gene 1079
				gene 1080
				gene 1081
				gene 1082	K13721
				gene 1083
				gene 1084
				gene 1085
				gene 1086
				gene 1087
				gene 1088
				gene 1089
				gene 1090	K15559
				gene 1091	K05765
				gene 1092
				gene 1093
				gene 1094	K13345
				gene 1095
				gene 1096
				gene 1097
				gene 1098
				gene 1099	K11314
				gene 1100
				gene 1101
				gene 1102	K10217
				gene 1103
				gene 1104	K22193
				gene 1105	K19671
				gene 1106	K18156
				gene 1107
				gene 1108
				gene 1109	K12584
				gene 1110
				gene 1111	K22563
				gene 1112	K12194
				gene 1113
				gene 1113.t2
				gene 1114
				gene 1115	K09537
				gene 1116
				gene 1117
				gene 1118
				gene 1119	K07767
				gene 1120	K00972
				gene 1121	K19603
				gene 1122
				gene 1123	K03099
				gene 1124
				gene 1125
				gene 1126	K14427
				gene 1127
				gene 1128	K22733
				gene 1129
				gene 1130	K13421
				gene 1131
				gene 1132	K16743
				gene 1133	K04393
				gene 1134
				gene 1135
				gene 1136
				gene 1137
				gene 1138
				gene 1139
				gene 1140
				gene 1141	K08246
				gene 1142	K01560
				gene 1143
				gene 1144	K01530
				gene 1145	K01868
				gene 1146
				gene 1147
				gene 1148
				gene 1149	K03017
				gene 1150	K02903
				gene 1151	K04773
				gene 1152
				gene 1153
				gene 1154
				gene 1155
				gene 1156
				gene 1157
				gene 1158
				gene 1159
				gene 1160	K01897
				gene 1161
				gene 1162	K10669
				gene 1163
				gene 1164
				gene 1165	K13993
				gene 1166
				gene 1167
				gene 1168	K02916
				gene 1169
				gene 1170
				gene 1171
				gene 1172	K18758
				gene 1173	K00263
				gene 1174
				gene 1175	K17428
				gene 1176	K20521
				gene 1177
				gene 1178
				gene 1179
				gene 1180
				gene 1181	K00914
				gene 1182
				gene 1183
				gene 1184
				gene 1185
				gene 1186
				gene 1187	K16803
				gene 1188	K01191
				gene 1189	K10356
				gene 1190	K01897
				gene 1191	K08957
				gene 1192	K03062
				gene 1193	K19932
				gene 1194
				gene 1195	K01868
				gene 1196
				gene 1197
				gene 1198	K17497
				gene 1199	K14589
				gene 1200
				gene 1201	K04077
				gene 1202
				gene 1203
				gene 1203.t2
				gene 1204	K14785
				gene 1205
				gene 1206
				gene 1207
				gene 1208	K03660
				gene 1209	K19753
				gene 1210	K00773
				gene 1211
				gene 1212	K20303
				gene 1213
				gene 1214	K14191
				gene 1215
				gene 1216
				gene 1217	K07394
				gene 1218	K00567
				gene 1219
				gene 1220	K06620
				gene 1221
				gene 1222
				gene 1223
				gene 1224
				gene 1225
				gene 1226	K07953
				gene 1227
				gene 1228
				gene 1229
				gene 1230
				gene 1231
				gene 1232
				gene 1233
				gene 1234
				gene 1235
				gene 1236	K02503
				gene 1237
				gene 1238
				gene 1239
				gene 1240
				gene 1241	K18749
				gene 1242	K03152
				gene 1243
				gene 1244	K20280
				gene 1245
				gene 1246
				gene 1247
				gene 1248
				gene 1249	K13102
				gene 1250
				gene 1251	K12197
				gene 1252
				gene 1253	K02949
				gene 1254	K07002
				gene 1255
				gene 1256
				gene 1257	K02997
				gene 1258	K15326
				gene 1259
				gene 1260
				gene 1261
				gene 1262
				gene 1263	K04575
				gene 1264	K00559
				gene 1265	K17807
				gene 1266
				gene 1267
				gene 1268
				gene 1269
				gene 1270
				gene 1271
				gene 1272
				gene 1273
				gene 1274
				gene 1275
				gene 1276
				gene 1277	K12035
				gene 1277.t2	K12035
				gene 1278
				gene 1279
				gene 1280	K12035
				gene 1280.t2	K12035
				gene 1281	K09660
				gene 1282	K08838
				gene 1283	K01915
				gene 1284
				gene 1285	K01409
				gene 1286	K07562
				gene 1287
				gene 1288	K15199
				gene 1289
				gene 1290
				gene 1291
				gene 1292
				gene 1293
				gene 1294	K03512
				gene 1295
				gene 1296
				gene 1297
				gene 1298	K10882
				gene 1299
				gene 1300	K02885
				gene 1301
				gene 1302
				gene 1303	K16746
				gene 1304
				gene 1305
				gene 1306	K21889
				gene 1307
				gene 1308
				gene 1309
				gene 1310
				gene 1311
				gene 1312
				gene 1313
				gene 1314	K05752
				gene 1315	K06990
				gene 1316
				gene 1317
				gene 1318
				gene 1319
				gene 1320
				gene 1321
				gene 1322	K12393
				gene 1323	K17606
				gene 1324
				gene 1325
				gene 1326
				gene 1327
				gene 1328
				gene 1329
				gene 1330
				gene 1331
				gene 1332	K18080
				gene 1333	K05658
				gene 1334
				gene 1335
				gene 1336
				gene 1337
				gene 1338
				gene 1339
				gene 1340
				gene 1341
				gene 1342
				gene 1343
				gene 1344
				gene 1345	K15731
				gene 1346	K01681
				gene 1347	K22285
				gene 1348	K01858
				gene 1349
				gene 1350
				gene 1351	K06632
				gene 1352	K06628
				gene 1353
				gene 1354
				gene 1355
				gene 1356
				gene 1357	K14293
				gene 1358	K14849
				gene 1359
				gene 1360
				gene 1361
				gene 1362
				gene 1363
				gene 1364
				gene 1365
				gene 1366
				gene 1367
				gene 1368
				gene 1369
				gene 1370
				gene 1371	K01066
				gene 1372
				gene 1373	K17496
				gene 1374
				gene 1375
				gene 1376
				gene 1377
				gene 1378
				gene 1379	K16740
				gene 1380
				gene 1381	K05759
				gene 1382
				gene 1382.t2
				gene 1383
				gene 1384
				gene 1385	K17525
				gene 1386
				gene 1387
				gene 1388	K10777
				gene 1389
				gene 1390
				gene 1391
				gene 1392
				gene 1393
				gene 1394	K16449
				gene 1395	K10877
				gene 1396
				gene 1397
				gene 1398
				gene 1399
				gene 1400
				gene 1401
				gene 1402	K22766
				gene 1403
				gene 1404	K20103
				gene 1405
				gene 1406
				gene 1407
				gene 1408
				gene 1409	K03657
				gene 1410
				gene 1411
				gene 1412
				gene 1413	K15909
				gene 1414
				gene 1415
				gene 1416	K00873
				gene 1417
				gene 1418
				gene 1419	K14569
				gene 1420
				gene 1421
				gene 1422	K03626
				gene 1423
				gene 1424
				gene 1425
				gene 1426
				gene 1427
				gene 1428
				gene 1429
				gene 1430	K05692
				gene 1431	K04460
				gene 1432
				gene 1433
				gene 1434
				gene 1435
				gene 1436
				gene 1437	K00649
				gene 1438
				gene 1439
				gene 1440
				gene 1441	K15322
				gene 1442
				gene 1443	K04727
				gene 1444	K18643
				gene 1445
				gene 1446
				gene 1447
				gene 1448
				gene 1449
				gene 1450
				gene 1451
				gene 1452	K01853
				gene 1453	K18622
				gene 1454
				gene 1455
				gene 1456	K08488
				gene 1457	K20656
				gene 1458
				gene 1459
				gene 1460
				gene 1461
				gene 1462
				gene 1463
				gene 1464
				gene 1465	K19398
				gene 1466	K05750
				gene 1467
				gene 1468
				gene 1469
				gene 1470
				gene 1471
				gene 1472
				gene 1473
				gene 1474
				gene 1475
				gene 1476	K05658
				gene 1477
				gene 1478
				gene 1479
				gene 1480	K00626
				gene 1481	K15166
				gene 1482
				gene 1483
				gene 1484
				gene 1485
				gene 1486
				gene 1487
				gene 1488
				gene 1489
				gene 1490
				gene 1491
				gene 1492
				gene 1493
				gene 1494
				gene 1495
				gene 1496	K01809
				gene 1497
				gene 1498
				gene 1499	K08495
				gene 1500
				gene 1501	K00357
				gene 1502
				gene 1503	K21071
				gene 1503.t2
				gene 1504
				gene 1505
				gene 1506
				gene 1507
				gene 1508
				gene 1509
				gene 1510
				gene 1511
				gene 1512
				gene 1513
				gene 1514
				gene 1515	K08057
				gene 1516	K08057
				gene 1517
				gene 1518
				gene 1519	K05658
				gene 1520
				gene 1521
				gene 1522
				gene 1523
				gene 1524
				gene 1525	K19995
				gene 1526	K11339
				gene 1527	K17637
				gene 1528
				gene 1529
				gene 1530	K22939
				gene 1531
				gene 1532
				gene 1533	K00111
				gene 1534	K13111
				gene 1535	K22399
				gene 1536
				gene 1537
				gene 1538
				gene 1539
				gene 1540
				gene 1541	K22754
				gene 1542
				gene 1543
				gene 1544
				gene 1545
				gene 1546
				gene 1547
				gene 1548
				gene 1549	K20858
				gene 1550	K13525
				gene 1551
				gene 1552
				gene 1553
				gene 1554
				gene 1555
				gene 1556
				gene 1557	K00650
				gene 1558
				gene 1559
				gene 1560
				gene 1561
				gene 1562
				gene 1563
				gene 1564
				gene 1565
				gene 1566	K08830
				gene 1567	K22139
				gene 1568
				gene 1569
				gene 1570
				gene 1571
				gene 1572
				gene 1573
				gene 1574
				gene 1575
				gene 1576	K22559
				gene 1577
				gene 1578
				gene 1579
				gene 1580
				gene 1581
				gene 1582
				gene 1583
				gene 1584
				gene 1585
				gene 1586
				gene 1587	K18470
				gene 1588
				gene 1589
				gene 1590
				gene 1591	K13989
				gene 1592
				gene 1593
				gene 1594
				gene 1595
				gene 1596
				gene 1597
				gene 1598
				gene 1599
				gene 1600
				gene 1601
				gene 1602
				gene 1603
				gene 1604
				gene 1605
				gene 1606
				gene 1607	K13993
				gene 1608
				gene 1609	K15105
				gene 1610
				gene 1611
				gene 1612	K20093
				gene 1613
				gene 1614	K02917
				gene 1615
				gene 1616
				gene 1617	K03037
				gene 1618	K10870
				gene 1619	K09564
				gene 1620
				gene 1621	K11997
				gene 1622	K10355
				gene 1623
				gene 1624	K10397
				gene 1625
				gene 1626	K08288
				gene 1627	K02328
				gene 1628
				gene 1629	K03061
				gene 1630
				gene 1631
				gene 1632
				gene 1633	K07918
				gene 1634
				gene 1635
				gene 1636	K03231
				gene 1637
				gene 1638
				gene 1639
				gene 1640	K01485
				gene 1641
				gene 1642
				gene 1643
				gene 1644
				gene 1645
				gene 1646
				gene 1647
				gene 1648
				gene 1649
				gene 1650
				gene 1651
				gene 1652
				gene 1653
				gene 1654
				gene 1655	K11153
				gene 1656
				gene 1657
				gene 1658
				gene 1659
				gene 1660	K13101
				gene 1661
				gene 1662
				gene 1663
				gene 1664	K09761
				gene 1665	K14209
				gene 1666
				gene 1667
				gene 1668	K11578
				gene 1669
				gene 1670
				gene 1671
				gene 1672
				gene 1673
				gene 1674
				gene 1675
				gene 1676
				gene 1677
				gene 1678	K11416
				gene 1679
				gene 1680
				gene 1681	K17259
				gene 1682	K20642
				gene 1683	K02838
				gene 1684
				gene 1685
				gene 1686	K03938
				gene 1687	K12604
				gene 1688
				gene 1689
				gene 1690	K12272
				gene 1691
				gene 1692
				gene 1693	K16761
				gene 1694
				gene 1695
				gene 1696	K00252
				gene 1697	K11599
				gene 1698	K20301
				gene 1699
				gene 1700	K01669
				gene 1701	K21766
				gene 1702
				gene 1703	K13993
				gene 1704
				gene 1705
				gene 1706	K12863
				gene 1707
				gene 1708	K02734
				gene 1709
				gene 1710
				gene 1710.t2
				gene 1711
				gene 1712	K11887
				gene 1713
				gene 1714
				gene 1715	K03178
				gene 1716	K03178
				gene 1717
				gene 1718	K03424
				gene 1719
				gene 1720
				gene 1721	K10907
				gene 1722
				gene 1723
				gene 1724
				gene 1725
				gene 1726
				gene 1727
				gene 1728
				gene 1729
				gene 1730
				gene 1731	K06252
				gene 1732	K22540
				gene 1733	K06978
				gene 1734
				gene 1735	K02358
				gene 1736
				gene 1737	K03695
				gene 1738	K20291
				gene 1739	K15192
				gene 1740	K01965
				gene 1741
				gene 1742
				gene 1743
				gene 1744
				gene 1745
				gene 1746	K01074
				gene 1747
				gene 1748
				gene 1749
				gene 1750	K23327
				gene 1751
				gene 1752
				gene 1753
				gene 1754	K09645
				gene 1755
				gene 1756
				gene 1757
				gene 1758
				gene 1759
				gene 1760
				gene 1761
				gene 1762
				gene 1763
				gene 1764
				gene 1765
				gene 1766	K13303
				gene 1767	K13506
				gene 1768
				gene 1769	K14066
				gene 1770	K14800
				gene 1771
				gene 1772
				gene 1773
				gene 1774
				gene 1775	K21763
				gene 1776	K04392
				gene 1777	K03844
				gene 1778
				gene 1779
				gene 1780	K17618
				gene 1781
				gene 1782	K09499
				gene 1783	K20308
				gene 1784	K22868
				gene 1785	K21245
				gene 1785.t2	K21245
				gene 1786
				gene 1787
				gene 1788	K00864
				gene 1789
				gene 1790
				gene 1791
				gene 1792
				gene 1793
				gene 1794
				gene 1795
				gene 1796	K00655
				gene 1797
				gene 1798	K16280
				gene 1799
				gene 1800
				gene 1801	K18156
				gene 1802	K00281
				gene 1803	K01166
				gene 1804	K19031
				gene 1805
				gene 1806	K14838
				gene 1807
				gene 1808
				gene 1809
				gene 1810
				gene 1811	K13280
				gene 1812	K01785
				gene 1813
				gene 1814	K03349
				gene 1815	K12825
				gene 1816
				gene 1817	K01881
				gene 1818	K07074
				gene 1819
				gene 1820	K18148
				gene 1821	K02208
				gene 1822
				gene 1823
				gene 1824	K10592
				gene 1825
				gene 1826
				gene 1827	K12394
				gene 1828	K01875
				gene 1829
				gene 1830	K00547
				gene 1831
				gene 1832	K19936
				gene 1833
				gene 1834
				gene 1835	K12603
				gene 1836	K13181
				gene 1837
				gene 1838
				gene 1839
				gene 1840
				gene 1841
				gene 1842
				gene 1843
				gene 1844	K05754
				gene 1845
				gene 1846
				gene 1847	K06927
				gene 1848
				gene 1849
				gene 1850
				gene 1851
				gene 1852	K03671
				gene 1853
				gene 1854
				gene 1855	K12850
				gene 1856	K01537
				gene 1857
				gene 1858
				gene 1859
				gene 1860
				gene 1861	K22182
				gene 1862
				gene 1863
				gene 1864
				gene 1865
				gene 1866
				gene 1867
				gene 1868	K11494
				gene 1869
				gene 1870	K16482
				gene 1871
				gene 1872
				gene 1873
				gene 1874
				gene 1875	K02140
				gene 1876
				gene 1877
				gene 1878
				gene 1879
				gene 1880
				gene 1881
				gene 1882	K02889
				gene 1883
				gene 1884
				gene 1885	K09022
				gene 1886
				gene 1887
				gene 1888
				gene 1889
				gene 1890
				gene 1891
				gene 1892
				gene 1893
				gene 1894
				gene 1895	K07936
				gene 1896
				gene 1897
				gene 1898
				gene 1899
				gene 1900
				gene 1901
				gene 1902
				gene 1903
				gene 1904	K04513
				gene 1905
				gene 1906
				gene 1907
				gene 1908
				gene 1909
				gene 1910
				gene 1911
				gene 1912
				gene 1913	K00111
				gene 1914
				gene 1915
				gene 1916	K08832
				gene 1917	K11699
				gene 1918
				gene 1919
				gene 1920
				gene 1921
				gene 1922	K01968
				gene 1923	K13681
				gene 1924
				gene 1925	K06689
				gene 1926	K01434
				gene 1927
				gene 1928
				gene 1929	K11699
				gene 1930
				gene 1931
				gene 1932
				gene 1933
				gene 1934
				gene 1935
				gene 1936
				gene 1937
				gene 1938
				gene 1939
				gene 1940	K06158
				gene 1941	K04487
				gene 1942
				gene 1943
				gene 1944
				gene 1945
				gene 1946
				gene 1947
				gene 1948
				gene 1949	K06173
				gene 1950	K02257
				gene 1951	K02325
				gene 1952
				gene 1953
				gene 1954
				gene 1955
				gene 1956
				gene 1957
				gene 1958
				gene 1959
				gene 1960
				gene 1961
				gene 1962
				gene 1963
				gene 1964	K14568
				gene 1965
				gene 1966
				gene 1967	K05290
				gene 1968
				gene 1969
				gene 1970
				gene 1971
				gene 1972
				gene 1973
				gene 1974
				gene 1975
				gene 1976	K00413
				gene 1977
				gene 1978	K11275
				gene 1979
				gene 1980
				gene 1981
				gene 1982
				gene 1983
				gene 1984
				gene 1985
				gene 1985.t2
[truncated: 16,630 more rows]
