# Supplementary material for: Investigation of potential pathogenicity of Willaertia magna by investigating the transfer of bacteria pathogenicity genes into its genome
Source: Sci Rep. 2019 Dec 4;9:18318. doi: 10.1038/s41598-019-54580-6 (PMC6892926; doi:10.1038/s41598-019-54580-6)
Supplement: Supplementary file 3 — Table S2 [file 41598_2019_54580_MOESM3_ESM.xlsx]

## Sheet: Feuil1
Supplementary Table S 1: List of W. magna protein sequences had Blastp best hits with Amoeba resistant microorganisms including amoeba resistant bacteria and giant viruses.
Gene Identification	Function	Organism Best hits	Organism
gene 190	BTB/POZ domain-containing protein	Candidatus Protochlamydia sp. R18	bacterium
gene 387	hypothetical protein	Candidatus Protochlamydia amoebophila	bacterium
gene 1571	hypothetical protein	Candidatus Protochlamydia amoebophila	bacterium
gene 1598	hypothetical protein	Candidatus Protochlamydia amoebophila	bacterium
gene 3538	hypothetical protein	Candidatus Protochlamydia amoebophila	bacterium
gene 4346	hypothetical protein	Candidatus Protochlamydia sp. R18	bacterium
gene 4347	hypothetical protein	Candidatus Protochlamydia amoebophila	bacterium
gene 4776	BTB/POZ domain-containing protein	Candidatus Protochlamydia sp. R18	bacterium
gene 4842	hypothetical protein	Candidatus Protochlamydia amoebophila	bacterium
gene 5026	BTB/POZ domain-containing protein	Candidatus Protochlamydia amoebophila	bacterium
gene 5700	hypothetical protein	Candidatus Protochlamydia amoebophila	bacterium
gene 5756	hypothetical protein DB44_HA00020, partial	Candidatus Protochlamydia amoebophila	bacterium
gene 5850	BTB/POZ domain-containing protein	Candidatus Protochlamydia sp. W-9	bacterium
gene 6061	BTB/POZ domain-containing protein	Candidatus Protochlamydia sp. W-9	bacterium
gene 6119	F-box/LRR-repeat protein 14	Candidatus Protochlamydia amoebophila	bacterium
gene 6153	hypothetical protein	Candidatus Protochlamydia amoebophila	bacterium
gene 6475	YkgJ family cysteine cluster protein	Neochlamydia sp. TUME1	bacterium
gene 6596	DUF4116 domain-containing protein	Neochlamydia sp. EPS4	bacterium
gene 6797	YkgJ family cysteine cluster protein	Neochlamydia sp. S13	bacterium
gene 7220	hypothetical protein pc1508	Candidatus Protochlamydia amoebophila UWE25	bacterium
gene 7295	BTB/POZ domain-containing protein	Candidatus Protochlamydia sp. R18	bacterium
gene 7413	BTB/POZ domain-containing protein	Candidatus Protochlamydia sp. W-9	bacterium
gene 7566	hypothetical protein	Candidatus Protochlamydia amoebophila	bacterium
gene 7761	BTB/POZ domain-containing protein	Candidatus Protochlamydia amoebophila	bacterium
gene 8058	BTB/POZ domain-containing protein	Candidatus Protochlamydia amoebophila	bacterium
gene 8558	BTB/POZ domain-containing protein	Candidatus Protochlamydia sp. R18	bacterium
gene 9739	DUF4116 domain-containing protein	Neochlamydia sp. S13	bacterium
gene 9985	hypothetical protein	Candidatus Protochlamydia amoebophila	bacterium
gene 10463	BTB/POZ domain-containing protein	Candidatus Protochlamydia sp. R18	bacterium
gene 10550	BTB/POZ domain-containing protein	Candidatus Protochlamydia amoebophila	bacterium
gene 10650	F-box/LRR-repeat protein 14	Candidatus Protochlamydia amoebophila	bacterium
gene 10732	BTB/POZ domain-containing protein	Candidatus Protochlamydia amoebophila	bacterium
gene 11603	F-box/LRR-repeat protein 14	Candidatus Protochlamydia amoebophila	bacterium
gene 12171	BTB/POZ domain-containing protein	Candidatus Protochlamydia amoebophila	bacterium
gene 12281	BTB/POZ domain-containing protein	Candidatus Protochlamydia amoebophila	bacterium
gene 13460	BTB/POZ domain-containing protein	Candidatus Protochlamydia sp. W-9	bacterium
gene 14461	BTB/POZ domain-containing protein	Candidatus Protochlamydia sp. W-9	bacterium
gene 15133	F-box/LRR-repeat protein 14	Candidatus Protochlamydia amoebophila	bacterium
gene 15902	hypothetical protein	Candidatus Protochlamydia amoebophila	bacterium
gene 16568	hypothetical protein	Candidatus Protochlamydia sp. W-9	bacterium
gene 16578	BTB/POZ domain-containing protein	Candidatus Protochlamydia sp. R18	bacterium
gene 17079	F-box/LRR-repeat protein 14	Candidatus Protochlamydia amoebophila	bacterium
gene 17471	F-box/LRR-repeat protein 14	Candidatus Protochlamydia amoebophila	bacterium
gene 17475	hypothetical protein	Candidatus Protochlamydia sp.W-9	bacterium
gene 17647	hypothetical protein AMS24_04375	Chlamydiae bacterium SM23_39	bacterium
gene 18371	BTB/POZ domain-containing protein	Candidatus Protochlamydia sp. R18	bacterium
gene 182	hypothetical protein glt_00343	Moumouvirus goulette	Giant virus
gene 423	hypothetical protein Catovirus_1_460	Catovirus CTV1	Giant virus
gene 448	hypothetical protein Catovirus_1_546	Catovirus CTV1	Giant virus
gene 1603	F-box domain protein	Indivirus ILV1	Giant virus
gene 2802	hypothetical protein Moumou_00581	Acanthamoeba polyphaga moumouvirus	Giant virus
gene 2939	hypothetical protein Catovirus_1_460	Catovirus CTV1	Giant virus
gene 3709	F-box domain protein	Indivirus ILV1	Giant virus
gene 3772	regulator of G protein signaling domain	Catovirus CTV1	Giant virus
gene 3867	hypothetical protein Catovirus_2_49	Catovirus CTV1	Giant virus
gene 4220	hypothetical protein Catovirus_1_560	Catovirus CTV1	Giant virus
gene 4268	putative F-box_LRR-repeat protein	Megavirus courdo7	Giant virus
gene 4993	F-box_LRR-repeat protein	Bandra megavirus	Giant virus
gene 5697	hypothetical protein Catovirus_1_618	Catovirus CTV1	Giant virus
gene 5794	putative mitochondrial protein	Acanthamoeba polyphaga mimivirus	Giant virus
gene 5867	hypothetical protein Catovirus_1_460	Catovirus CTV1	Giant virus
gene 6057	hypothetical protein Catovirus_1_829	Catovirus CTV1	Giant virus
gene 6552	hypothetical protein Catovirus_1_548	Catovirus CTV1	Giant virus
gene 7294	hypothetical protein Catovirus_1_546	Catovirus CTV1	Giant virus
gene 7694	hypothetical protein Catovirus_1_829	Catovirus CTV1	Giant virus
gene 7903	hypothetical protein Catovirus_2_53	Catovirus CTV1	Giant virus
gene 8158	hypothetical protein Catovirus_1_829	Catovirus CTV1	Giant virus
gene 8622	tRNAHis guanylyltransferase	Klosneuvirus KNV1	Giant virus
gene 9029	hypothetical protein Catovirus_1_618	Catovirus CTV1	Giant virus
gene 9078	hypothetical protein glt_00343	Moumouvirus goulette	Giant virus
gene 9536	hypothetical protein Indivirus_10_14	Indivirus ILV1	Giant virus
gene 9910	putative F-box/LRR-repeat protein	Powai lake megavirus	Giant virus
gene 10075	DNA-directed RNA Pol II C-term-like phosphatase	Pithovirus sibericum	Giant virus
gene 10107	hypothetical protein glt_00343	Moumouvirus goulette	Giant virus
gene 10308	hypothetical protein Catovirus_1_560	Catovirus CTV1	Giant virus
gene 11208	hypothetical protein Indivirus_10_14	Indivirus ILV1	Giant virus
gene 11444	hypothetical protein glt_00343	Moumouvirus goulette	Giant virus
gene 12691	hypothetical protein glt_00343	Moumouvirus goulette	Giant virus
gene 12831	Mimivirus encoded protein, putative	Acanthamoeba castellanii str. Neff	Giant virus
gene 13096	hypothetical protein Catovirus_1_829	Catovirus CTV1	Giant virus
gene 13532	hypothetical protein	Bandra megavirus	Giant virus
gene 13742	hypothetical protein Catovirus_1_456	Catovirus CTV1	Giant virus
gene 13875	hypothetical protein Catovirus_1_618	Catovirus CTV1	Giant virus
gene 14146	hypothetical protein mv_L126	Moumouvirus Monve	Giant virus
gene 14465	hypothetical protein Catovirus_1_546	Catovirus CTV1	Giant virus
gene 14595	hypothetical protein Catovirus_1_460	Catovirus CTV1	Giant virus
gene 15042	putative F-box/LRR-repeat protein	Powai lake megavirus	Giant virus
gene 15054	Ras family GTPase	Indivirus ILV1	Giant virus
gene 15415	hypothetical protein glt_00343	Moumouvirus goulette	Giant virus
gene 16478	hypothetical protein glt_00343	Moumouvirus goulette	Giant virus
gene 16558	hypothetical protein glt_00343	Moumouvirus goulette	Giant virus
gene 16730	hypothetical protein Catovirus_1_456	Catovirus CTV1	Giant virus
gene 18057	hypothetical protein	Saudi moumouvirus	Giant virus
gene 18094	hypothetical protein Indivirus_10_14	Indivirus ILV1	Giant virus
gene 18202	hypothetical protein Indivirus_10_14	Indivirus ILV1	Giant virus
gene 18466	hypothetical protein glt_00343	Moumouvirus goulette	Giant virus
gene 5217	hypothetical protein	Mycobacterium triviale	bacterium
gene 8983	hypothetical protein AC434_20840, partial	Mycobacterium tuberculosis	bacterium
gene 16783	hypothetical protein AC434_20840, partial	Mycobacterium tuberculosis	bacterium
gene 3455	hypothetical protein	Rickettsia bellii	bacterium
gene 5834	hypothetical protein	Rickettsia bellii	bacterium
gene 4750	MULTISPECIES: phosphonate metabolism protein/1,5-bisphosphokinase (PRPP-forming) PhnN	Pseudomonas	bacterium
gene 4800	cyanophycinase	Pseudomonas sp.	bacterium
gene 227	acyltransferase	Legionella israelensis	bacterium
gene 1468	hypothetical protein	Legionella spiritensis	bacterium
gene 3506	L-asparaginase 1	Legionella geestiana	bacterium
gene 4952	hypothetical protein	Legionella gratiana	bacterium
gene 5520	hypothetical protein	Legionella gratiana	bacterium
gene 8453	hypothetical protein	Legionella gratiana	bacterium
gene 9170	hypothetical protein	Legionella fairfieldensis	bacterium
gene 10181	hypothetical protein	Legionella fallonii	bacterium
gene 10281	hypothetical protein	Legionella gratiana	bacterium
gene 10292	hypothetical protein	Legionella jamestowniensis	bacterium
gene 10681	hypothetical protein	Legionella fallonii	bacterium
gene 11983	Leucine Rich repeats (2 copies), partial	Legionella geestiana	bacterium
gene 14394	hypothetical protein	Legionella gratiana	bacterium
gene 14561	Leucine Rich repeats (2 copies), partial	Legionella geestiana	bacterium
gene 15031	hypothetical protein	Legionella gratiana	bacterium
gene 15070	hypothetical protein	Legionella drancourtii	bacterium
gene 18224	hypothetical protein	Legionella drancourtii	bacterium
gene 5451	hypothetical protein F980_00996	Acinetobacter lwoffii NIPH 715	bacterium
gene 6236	hypothetical protein	Acinetobacter sp. MN12	bacterium
gene 18215	thiol:disulfide oxidoreductase	Acinetobacter johnsonii	bacterium
gene 6	hypothetical protein NF27_IE00170, partial	Candidatus Jidaibacter acanthamoeba	bacterium
gene 387	hypothetical protein	Candidatus Protochlamydia amoebophila	bacterium
gene 709	hypothetical protein	Candidatus Amoebophilus asiaticus	bacterium
gene 1103	hypothetical membrane spanning protein	Candidatus Odyssella thessalonicensis	bacterium
gene 2143	hypothetical protein	Candidatus Paracaedibacter acanthamoebae	bacterium
gene 2145	hypothetical protein	Candidatus Paracaedibacter acanthamoebae	bacterium
gene 5650	hypothetical protein	Candidatus Amoebophilus asiaticus	bacterium
g6843	hypothetical protein BGO68_00165	Candidatus Amoebophilus sp. 36-38	bacterium
gene 7290	hypothetical protein BGO68_03855	Candidatus Amoebophilus sp. 36-38	bacterium
gene 9410	hypothetical protein	Candidatus Paracaedibacter symbiosus	bacterium
gene 14582	hypothetical protein IM40_10655	Candidatus Caedibacter acanthamoebae	bacterium
gene 18180	NADPH dehydrogenase	Candidatus Rubidus massiliensis	bacterium
gene 1484	GNAT family N-acetyltransferase	Criblamydia sequanensis	bacterium
gene 3215	GNAT family N-acetyltransferase	Criblamydia sequanensis	bacterium
