# Supplementary material for: Investigation of potential pathogenicity of Willaertia magna by investigating the transfer of bacteria pathogenicity genes into its genome
Source: Sci Rep. 2019 Dec 4;9:18318. doi: 10.1038/s41598-019-54580-6 (PMC6892926; doi:10.1038/s41598-019-54580-6)
Supplement: Supplementary file 4 — Tables S3 [file 41598_2019_54580_MOESM4_ESM.xlsx]

## Sheet: Feuil1
Supplementary Table S2: List of W. magna protein sequences with known function had blastp best hits with bacteria, mostly living in the environment, and identified as potentially pathogenic for humans.
Identification of W. magna protein sequence	Protein sequence functions	Organism with best hit sequences
gene 103	regulator of chromosome condensation (RCC1) repeat family protein	Clostridioides difficile
gene 363	Cell cycle control protein	Clostridioides difficile
gene 378	DUF4116 domain-containing protein	Clostridioides difficile
gene 653	chromosome condensation regulator	Clostridioides difficile
gene 3498	endodeoxyribonuclease RusA family protein, partial	Clostridioides difficile CD43
gene 13469	molecular chaperone DnaK	Vibrio vulnificus
gene 13740	alpha/beta hydrolase	Aeromonas hydrophila
gene 1451	phosphoesterase	Campylobacter coli
gene 18030	aspartate--ammonia ligase	Clostridium botulinum
gene 11748	J domain-containing protein	Mycoplasma pneumoniae
gene 12658	methionine--tRNA ligase	Parvimonas micra
gene 5862	YceK/YidQ family lipoprotein	Leptospira kirschneri
gene 12771	L-2-amino-thiazoline-4-carboxylic acid hydrolase domain protein	Leptospira inadai serovar Lyme str. 10
gene 17010	adenylate/guanylate cyclase catalytic domain protein	Leptospira fainei
gene 5862	YceK/YidQ family lipoprotein	Leptospira kirschneri
