# Supplementary material for: Investigation of potential pathogenicity of Willaertia magna by investigating the transfer of bacteria pathogenicity genes into its genome
Source: Sci Rep. 2019 Dec 4;9:18318. doi: 10.1038/s41598-019-54580-6 (PMC6892926; doi:10.1038/s41598-019-54580-6)
Supplement: Supplementary file 5 — Tables S4 [file 41598_2019_54580_MOESM5_ESM.xlsx]

## Sheet: Feuil1
Supplementary Table S3: List of W. magna protein sequences had Blastp best hits with Naegleria Fowleri. In red, the virulence related protein sequences of N. fowleri.
Identification of W. magna protein sequence	Protein sequence function	Organism with best hit sequences	Identification of best hit sequences
gene 715	naegleriapore A pore-forming peptide precursor	Naegleria fowleri	gi|13397995|gb|AAK21658.1|AF154046_1
gene 912	putative Naegleria-specific protein	Naegleria fowleri	gi|448278129|gb|AGE43962.1|
gene 915	putative Naegleria-specific protein	Naegleria fowleri	gi|448278129|gb|AGE43962.1|
gene 1110	hypothetical protein	Naegleria fowleri	gi|448278147|gb|AGE43980.1|
gene 1115	putative heat shock 40 kDa protein	Naegleria fowleri	gi|448278142|gb|AGE43975.1|
gene 1129	putative Arf-GAP protein	Naegleria fowleri	gi|448278146|gb|AGE43979.1|
gene 1503	RecName: Full=Pyrophosphate--fructose 6-phosphate 1-phosphotransferase; AltName: Full=6-phosphofructokinase, pyrophosphate dependent; AltName: Full=PPi-dependent phosphofructokinase; Short=PPi-PFK; AltName: Full=Pyrophosphate-dependent 6-phosphofructose-1-kinase	Naegleria fowleri	gi|74835305|sp|Q27705.1|PFP_NAEFO
gene 1828	Chain A, Crystal structure of cytoplasmic Serine-tRNA ligase from Naegleria fowleri in complex with AMP	Naegleria fowleri	gi|1321391498|pdb|6BLJ|A
gene 2150	membrane protein	Naegleria fowleri	gi|15982543|gb|AAL09154.1|
gene 2287	cathepsin B-like protein	Naegleria fowleri	gi|608604508|gb|AHW50664.1|
gene 2738	cathepsin B-like protein	Naegleria fowleri	gi|608604508|gb|AHW50664.1|
gene 2868	membrane protein	Naegleria fowleri	gi|15982543|gb|AAL09154.1|
gene 3937	hypothetical protein	Naegleria fowleri	gi|448278125|gb|AGE43958.1|
gene 3939	hypothetical protein	Naegleria fowleri	gi|448278125|gb|AGE43958.1|
gene 3982	sensors of blue-light using FAD	Naegleria fowleri	gi|1035428209|dbj|BAV14116.1|
gene 4002	putative Naegleria-specific protein	Naegleria fowleri	gi|448278129|gb|AGE43962.1|
gene 4053	Chain A, Crystal Structure Of A Nucleoside Diphosphate Kinase From Naegleria Fowleri	Naegleria fowleri	gi|1134776405|pdb|5U2I|A
gene 4061	Chain A, Crystal Structure Of S-adenosyl-l-homocysteine Hydrolase From Naegleria Fowleri With Bound Nad And Adenosine	Naegleria fowleri	gi|1190353935|pdb|5V96|A
gene 4244	cathepsin B-like protein	Naegleria fowleri	gi|608604508|gb|AHW50664.1|
gene 4693	actin, partial	Naegleria fowleri	gi|197693966|gb|ACH71651.1|
gene 4754	RecName: Full=Hemerythrin-like protein; AltName: Full=ARG-1	Naegleria fowleri	gi|21263696|sp|Q9NH76.1|HEMTL_NAEFO
gene 4786	cathepsin B-like protein	Naegleria fowleri	gi|608604508|gb|AHW50664.1|
gene 4787	cathepsin B-like protein	Naegleria fowleri	gi|608604508|gb|AHW50664.1|
gene 5077	Chain A, Crystal Structure Of Ras-related C3 Botulinum Toxin Substrate 1 Isoform X2 From Naegleria Fowleri In Complex With Gdp	Naegleria fowleri	gi|1189450664|pdb|5VCU|A
gene 5163	actin, partial	Naegleria fowleri	gi|197693966|gb|ACH71651.1|
gene 5311	unknown, partial	Naegleria fowleri	gi|1353722|gb|AAB01767.1|
gene 5368	Chain A, Crystal Structure Of A Trafficking Protein Particle Complex Subunit 3 From Naegleria Fowleri Covalently Bound To Palmitic Acid	Naegleria fowleri	gi|1243913264|pdb|6AQ3|A
gene 5487	hypothetical protein	Naegleria fowleri	gi|448278140|gb|AGE43973.1|
gene 5968	RecName: Full=Hemerythrin-like protein; AltName: Full=ARG-1	Naegleria fowleri	gi|21263696|sp|Q9NH76.1|HEMTL_NAEFO
gene 6008	cathepsin B-like protein	Naegleria fowleri	gi|608604508|gb|AHW50664.1|
gene 6851	Chain A, Crystal Structure Of Dutp Pyrophosphatase Protein, From Naegleria Fowleri	Naegleria fowleri	gi|1189450712|pdb|5VJY|A
gene 7171	membrane protein	Naegleria fowleri	gi|15982543|gb|AAL09154.1|
gene 7711	hypothetical protein	Naegleria fowleri	gi|448278147|gb|AGE43980.1|
gene 8114	cathepsin B-like protein	Naegleria fowleri	gi|608604508|gb|AHW50664.1|
gene 8269	hypothetical protein	Naegleria fowleri	gi|448278119|gb|AGE43952.1|
gene 8510	ATP synthase F1 subunit gamma (mitochondrion)	Naegleria fowleri	gi|484759726|ref|YP_007890034.1|
gene 8513	ribosomal protein L14 (mitochondrion)	Naegleria fowleri	gi|484759737|ref|YP_007890045.1|
gene 8522	NADH dehydrogenase subunit 1 (mitochondrion)	Naegleria fowleri	gi|484759712|ref|YP_007890019.1|
gene 8888	hsp70	Naegleria fowleri	gi|51012459|gb|AAT92549.1|
gene 8988	Chain A, Crystal Structure Of Phosphoglycerate Mutase From Naegleria Fowleri	Naegleria fowleri	gi|1243912992|pdb|5VVE|A
gene 9474	hypothetical protein	Naegleria fowleri	gi|448278119|gb|AGE43952.1|
gene 9476	hypothetical protein	Naegleria fowleri	gi|448278119|gb|AGE43952.1|
gene 10177	hypothetical protein	Naegleria fowleri	gi|448278121|gb|AGE43954.1|
gene 10190	Chain A, Crystal Structure Of Ras-related C3 Botulinum Toxin Substrate 1 Isoform X2 From Naegleria Fowleri In Complex With Gdp	Naegleria fowleri	gi|1189450664|pdb|5VCU|A
gene 10387	cathepsin B-like protein	Naegleria fowleri	gi|608604508|gb|AHW50664.1|
gene 11242	hypothetical protein	Naegleria fowleri	gi|448278119|gb|AGE43952.1|
gene 12336	membrane protein	Naegleria fowleri	gi|15982543|gb|AAL09154.1|
gene 12731	membrane protein	Naegleria fowleri	gi|15982543|gb|AAL09154.1|
gene 12834	cathepsin B-like protein	Naegleria fowleri	gi|608604508|gb|AHW50664.1|
gene 13122	cathepsin B-like protein	Naegleria fowleri	gi|608604508|gb|AHW50664.1|
gene 13621	membrane protein	Naegleria fowleri	gi|15982543|gb|AAL09154.1|
gene 13954	membrane protein	Naegleria fowleri	gi|15982543|gb|AAL09154.1|
gene 14783	Fowlerpain-3	Naegleria fowleri	gi|807131421|gb|AKC55969.1|
gene 14788	Fowlerpain-3	Naegleria fowleri	gi|807131421|gb|AKC55969.1|
gene 15002	membrane protein	Naegleria fowleri	gi|15982543|gb|AAL09154.1|
gene 15039	RecName: Full=Hemerythrin-like protein; AltName: Full=ARG-1	Naegleria fowleri	gi|21263696|sp|Q9NH76.1|HEMTL_NAEFO
gene 15040	RecName: Full=Hemerythrin-like protein; AltName: Full=ARG-1	Naegleria fowleri	gi|21263696|sp|Q9NH76.1|HEMTL_NAEFO
gene 15080	cathepsin B-like protein	Naegleria fowleri	gi|608604508|gb|AHW50664.1|
gene 15224	membrane protein	Naegleria fowleri	gi|15982543|gb|AAL09154.1|
gene 15259	hsp70	Naegleria fowleri	gi|51012459|gb|AAT92549.1|
gene 15455	putative Naegleria-specific protein	Naegleria fowleri	gi|448278129|gb|AGE43962.1|
gene 15458	cathepsin B-like protein	Naegleria fowleri	gi|608604508|gb|AHW50664.1|
gene 16136	membrane protein	Naegleria fowleri	gi|15982543|gb|AAL09154.1|
gene 16874	Chain A, Crystal Structure Of A Gdp-l-fucose Synthetase From Naegleria Fowleri	Naegleria fowleri	gi|1243913306|pdb|6AQY|A
gene 17739	cathepsin B-like protein	Naegleria fowleri	gi|608604508|gb|AHW50664.1|
gene 17834	hypothetical protein	Naegleria fowleri	gi|448278119|gb|AGE43952.1|
gene 17933	hypothetical protein	Naegleria fowleri	gi|448278119|gb|AGE43952.1|
