# Supplementary material for: Investigation of potential pathogenicity of Willaertia magna by investigating the transfer of bacteria pathogenicity genes into its genome
Source: Sci Rep. 2019 Dec 4;9:18318. doi: 10.1038/s41598-019-54580-6 (PMC6892926; doi:10.1038/s41598-019-54580-6)
Supplement: Supplementary file 6 — Tables S5 [file 41598_2019_54580_MOESM6_ESM.xlsx]

## Sheet: Hsp70 
Supplementary Table S4: Blastp results of Naegleria fowleri Hsp70 (id= Q6B3P1).
Nomenclature	Protein annotation	Organism hits	Max score	Total score	Query cover	e-value	Identity
XP_002669232.1	hypothetical protein NAEGRDRAFT_56405	Naegleria gruberi	1354	1354	1	0.0	1
XP_002671669.1	hypothetical protein NAEGRDRAFT_73187	Naegleria gruberi	1198	1198	0.99	0.0	0.9
XP_002671701.1	hypothetical protein NAEGRDRAFT_73252	Naegleria gruberi	1133	1133	0.99	0.0	0.83
XP_002672309.1	hypothetical protein NAEGRDRAFT_44741	Naegleria gruberi	1126	1126	0.99	0.0	0.83
AAQ24867.1	heat shock protein 70	Naegleria gruberi	1126	1126	0.99	0.0	0.83
XP_002675789.1	hypothetical protein NAEGRDRAFT_83205	Naegleria gruberi	1109	1109	1	0.0	0.81
XP_002677837.1	hypothetical protein NAEGRDRAFT_79596	Naegleria gruberi	1077	1077	1	0.0	0.8

## Sheet: Actin
Supplementary Table S4: Results of BLASTP hits with Naegleria fowleriactin protein (id=P27131).
Nomenclature	Protein annotation	Organism hits	Max score	Total score	Query cover	e-value	E value Ident
>XP_002675237.1	hypothetical protein NAEGRDRAFT_88138	Naegleria gruberi	586	586	1	0.0	0.91
>XP_002669273.1	hypothetical protein NAEGRDRAFT_82840	Naegleria gruberi	586	586	1	0.0	0.91
>XP_002683348.1	hypothetical protein NAEGRDRAFT_82392	Naegleria gruberi	585	585	1	0.0	0.91
>XP_002677561.1	hypothetical protein NAEGRDRAFT_56150	Naegleria gruberi	572	572	1	0.0	0.89
>XP_002670573.1	hypothetical protein NAEGRDRAFT_55489	Naegleria gruberi	570	570	1	0.0	0.87
>XP_002676311.1	hypothetical protein NAEGRDRAFT_49788	Naegleria gruberi	556	556	1	0.0	0.86
>Q9NJV4.1	Actin-1	Naegleria gruberi	553	553	1	0.0	0.86
>XP_643865.1	hypothetical protein DDB_G0275023	Dictyostelium discoideum AX4	544	544	1	0.0	0.82
>XP_004337269.1	actin-1, putative	Acanthamoeba castellanii str. Neff	543	543	1	0.0	0.82
>XP_004335674.1	Actin1	Acanthamoeba castellanii str. Neff	538	538	1	0.0	0.81

## Sheet: NF 314
Supplementary Table S4: Results of BLASTP hits with Naegleria fowleri Virulence-related protein Nf314 (id=P42661.1)
Nomenclature	Protein annotation	Organism hits	Max score	Total score	Query cover	e-value	Identity
XP_002677920.1	serine carboxypeptidase	Naegleria gruberi	715	715	0.98	0.0	0.7
XP_002672931.1	virulence-related protein Nf314	Naegleria gruberi	437	437	0.84	5e-144	0.52
XP_002669679.1	serine carboxypeptidase family protein	Naegleria gruberi	303	303	0.95	1e-94	0.4

## Sheet:  Membrane protein
Supplementary Table S4: BLASTP hits with Naegleria fowleri membrane protein (id= AAL09154.1 )
Nomenclature	Protein annotation	Organism hits	Max score	Total score	Query cover	e-value	Identity
>XP_002671000.1	predicted protein	Naegleria gruberi	157	157	0.93	3e-45	0.47
>XP_002676117.1	predicted protein	Naegleria gruberi	117	117	0.93	4e-30	0.36
>XP_002672949.1	predicted protein	Naegleria gruberi	123	123	0.95	6e-30	0.38
>XP_002674341.1	predicted protein	Naegleria gruberi	93.6	93.6	0.95	6e-19	0.31
>XP_002679221.1	predicted protein	Naegleria gruberi	89.4	89.4	0.45	5e-18	0.51
>XP_002669598.1	predicted protein	Naegleria gruberi	87.0	87.0	0.44	7e-17	0.53
>XP_002672244.1	membrane protein	Naegleria gruberi	84.3	84.3	0.44	1e-15	0.53
